# Supplementary material for: In Vitro and In Vivo Effects of a Copper(II)-Hydrazone Complex Against Human Osteosarcoma
Source: Pharmaceutics. 2026 Mar 17;18(3):372. doi: 10.3390/pharmaceutics18030372 (PMC13029629; doi:10.3390/pharmaceutics18030372)
Supplement: Supplementary file 1 [file pharmaceutics-18-00372-s001.zip]

Archive with 1 entries (1 files):
- pharmaceutics-4076270-supplementary.pdf
